# Supplementary material for: The Underlying Physicochemical Properties and Starch Structures of indica Rice Grains with Translucent Endosperms under Low-Moisture Conditions
Source: Foods. 2022 May 10;11(10):1378. doi: 10.3390/foods11101378 (PMC9141583; doi:10.3390/foods11101378)
Supplement: Supplementary file 1 [file foods-11-01378-s001.zip]

Archive with 1 entries (1 files):
- foods-1698013-supplementary.pdf
